# Supplementary material for: Postoperative Pain and Functional Limitations After Corneal Cross-Linking for Keratoconus: A Patient-Reported Outcome Study
Source: Life (Basel). 2026 Apr 21;16(4):694. doi: 10.3390/life16040694 (PMC13117727; doi:10.3390/life16040694)
Supplement: Supplementary file 1 [file life-16-00694-s001.zip]

Archive with 1 entries (1 files):
- life-4227302-supplementary.pdf
